# Supplementary material for: Challenges to Physical Activity Participation Among Older People Living with HIV: Scoping Review
Source: Int J Environ Res Public Health. 2025 Oct 2;22(10):1513. doi: 10.3390/ijerph22101513 (PMC12563587; doi:10.3390/ijerph22101513)
Supplement: Supplementary file 1 [file ijerph-22-01513-s001.zip]

Archive with 4 entries (4 files):
- Additional File A.pdf
- Additional File B.xlsx
- Additional File C.pdf
- PRISMA-ScR-Fillable-Checklist_10Sept2019 (1).pdf
