# Supplementary material for: Challenges to Physical Activity Participation Among Older People Living with HIV: Scoping Review
Source: Int J Environ Res Public Health. 2025 Oct 2;22(10):1513. doi: 10.3390/ijerph22101513 (PMC12563587; doi:10.3390/ijerph22101513)
Supplement: Supplementary file 1 [file ijerph-22-01513-s001.zip › Additional File B.xlsx]

## Sheet: Sheet1
	Additional File B
	Title: Challenges to Physical Activity Participation Among Older People Living with HIV: Scoping Review
	Data Extraction
	Database origin	Authors/Year	Title	Objectives of study	Country of Origin	Design	Setting	Sample size	Sample characteristics (ages)	Comorbidities among OPLWH	Mean/median duration of HIV infection	Outcomes in relation to review	Summary of key findings
1	Google Scholar	Johs NA, Yvonne Kellar-Guenther Y, JankowskiCA , Neff H, Erlandson KM, (2019)	A qualitative focus group study of perceived barriers and benefits to exercise by self-described exercise status among older adults living with HIV	To describe barriers and benefits to exercise among OPLWH and the identification of excercising or non-excercising	USA	Qualitative study using focus group discussions	Primary care clinic	29 participants	older PLWH median age among women was 56 years and median age for men was 57 years	Self-reported co-morbidities were hypertension, hyperlipidaemia, Diabetes, Depression and Osteoporosis	Mean=20 years for exercising men, 20 years for non-exercising men and 15 years for all women	Barriers to exercise discussed which included negative experiences at the gym, lack of motivation and poor physical health	Non-excersers highlighted less benefits. Benefits of excersie were positive reinforcement, positive mood and energy. Challenges of exercise were lack of motivation, time, negative perceptions at the gym
2	Google Scholar	Derry-Vick HM, Johnston CD, Brennan-Ing M, Burchett CO, Glesby N, Zhu YS, Siegler EL, Glesby MJ (2022)	Pain is associated with depressive symptoms, inflammation, and poorer physical function in older adults with HIV.	To assess cross-sectional associations between pain, depressive symptoms, and inflammation, and then explore whether pain was associated with poorer physical function among OPLWH.	USA	Study measured pain, depression, inflammation levels, versus physical function indicators of gait speed, grip strength, frailty, recent falls and self-reported physical function	Participants recruited from the HIV clinics at Weill Cornell Medicine	160 Older PLWH	Older PLWH average age of 61 years who had a mean duration of HIV infection of 23 years	50% of participants had depressive symptiomss, 48% had severe to moderate pain and 38% had mild to very mild pain in the past month	23 years	Findings described how pain affected physical activities such as hand grip, gait speed among older PLWH	Depression was associated with pain. Poor physical function is associated with pain
3	Google Scholar	Nguyen AL, Lake JE, Reid MC, Glasner S, Jenkins J, Candelario J, Soliman S, Del Pino HE, Moore AA. (2017).	Attitudes towards exercise among substance-using older adults living with HIV and chronic pain.	To assess a combined cognitive-behavioral therapy (CBT) exercise intervention to reduce pain, pain-related disability and substance use and improve physical function among OPLWH with chronic pain who use substances	USA	Qualitative study using Focus group discussions	Participants recruited from	27 participants	Older PLWH aged between 50-70 years. Mean age 54 years	All participants had chronic pain	Mean 21.3 years	Findings described how older PLWH, fear exacerbating pain, experienced actual pain when exercising and had negative experiences at the gym	Barriers to excerse included excerbating pain, poor physical fitness and lack of availability of safe spaces for PLWH to exercise.
4	Google Scholar	Qin P, He J, Yang X, Chen S, Chen X, Jiang H, Fung AW, Wang Z, Lau JT. (2022)	The role of depressive symptoms and physical activity levels in mediating the association between HIV status and neurocognitive functions among individuals aged at least 50 years in China: Cross-sectional study	To compare neurocognitive performance between OPLWH and HIV-negative controls, and to explore whether the association between HIV status and neurocognitive performance was mediated by depressive symptoms and level of physical activity	China	Cross-sectional study data collected from March to December 2017	Participants recruited from Yongzhou China	Two samples of older people. 350 older people who were HIV negative and 315 older PLWH	All participants were aged more than 50 years. The mean age of the older PLWH is 61.3 years	mean number of chronic conditions was 1.3. common ones were Diabetes, Hypertension, Cancer, peripheral vascular disease, peptic ulcer disease, hyperlipidaemia, chronic kidney disease	47.6% had been living with HIV for 1-3 years.	Described how lower levels of physical activity were associated with depression	HIV infection was associated with high levels of depression and low physical activity levels. Inverse association between depression and physical activity.
5	PubMed	Li W, Fazeli PL, Wang G, Maqbool M, Del Bene VA, Triebel K, Martin KM, Vance D. (2023).	Predictors of an Active Lifestyle in Middle-Aged and Older Adults with HIV in the United States Deep South.	To assess factors that were associated with an active lifestyle among PLWH and HIV negative controls	USA	Study assessed active lifestyle composite using an instrument that assessed cognitive activity, physical activity, social activity, and diet. Depression was measured using the Centre for epidemiological studies depression scale	Participants recruited from HIV clinics affiliated to the University of Alabama	Two sample groups of (1) PLWH and (2) HIV negative (174 PLWH and 105 were HIV negative)	The mean age of PLWH was 51.3 years SD+/-7.03 years. The mean age of the HIV-negative participants was 60	Not stated	Mean 16.7 years	Described how lower levels of physical activity were associated with depression	Low levels of depression were associated with increased physical activity
6	PubMed	Chetty L, Cobbing S, Chetty V. (2022)	The perceptions of older people living with hiv/aids towards physical activity and exercise.	To explore OPLWH perceptions on physical activity and exercise	South Africa	Phenomenological approach (Qualitative)	Study conducted at a district public healthcare facility in KwaZulu-Natal province	16 participants	All participants aged more than 50 years. Average age of men was 64 years and women the avrage age was 60 years	Not stated	Mean for women =12 years. Mean for men= 8 years	Description of how stigma, poor physical health and safety concerns affected physical activity engagement	Barriers to exercise were poor physical health, lack of instruction, stigma and facilitators of exercise were personal gratification and ability to perform activities of daily living
7	PubMed	Duncan AD, Peters BS, Rivas C, Goff LM. (2020)	Reducing risk of Type 2 diabetes in HIV: a mixed‐methods investigation of the STOP‐Diabetes diet and physical activity intervention	To assess the effectiveness and acceptability of a diet and physical activity interventionf or Type 2 diabetes risk reduction	United Kingdom	Mixed method study using a six months intervention of diet and physical activity and interviews conducted	study condcuted from three HIV clinics in London	23 participants	Participants aged more than 18 years average age was 54 years	All participants had impaired fasting blood glucose levels	Mean=15.6 years	Described the issue of HIV related stigma	The intervention of physical acvity and STOP Diabetes diet reduced fasting glucose levels, waist circumference, weight systolic blood pressure and triglycerides. Participants were concerned that weight loss would mean forced HIV disclosure
8	PubMed	Homayouni TS, Ruth A, Abbott-Tate Z, Burger H, Rahim S, Murray C, Wannamaker R, Carusone SC, O'Brien KK (2021)	Experiences engaging in a group-based physiotherapist-led exercise programme for adults living with HIV and complex multimorbidity: a qualitative study.	To explore OPLWH experiences in participating in a group, physiotherapy led exercise programme	Canada	Qualitative descriptive study	Study conducted from an HIV speciality hospital Toronto	10 participants	Median age of participants was 58 years	All participants had multimorbidity with a mean of 6 conditions. Common ones were: bone and joint disorders, eye conditions, muscle pain, Diabetes, mental health conditions and cardiovascular conditions	Median year of diagnosis was 1994	Description of negative experiences at the gym and poor physical health	Barriers to excercise included overcrowded space, health problems. Facilitators were improved mental, physical and cognitive health outcomes.
9	Google Scholar	Wright CH, Longenecker CT, Nazzindah R, Kityo C, Najjuuko T, Taylor K, Rentrope CR, Webel A. (2021)	A mixed methods, observational investigation of physical activity, exercise, and diet among older Ugandans living with and without chronic HIV infection	To explore meaning value and patterns of physical activty and diet among OPLWH in Uganda	Uganda	Mixed method observational cross-sectional study	Low resource setting in Uganda with most participants engaging in farming.	30 older PLWH and 29 older people without HIV	Mean age of participants was 58 years	Common co-morbidities were Diabetes, Hypertension and cardiovascular diseases	Mean duration was 15.6 years	Description of an unsafe physical environment to perform physical activity	OPLWH have low physical activity levels and engage in a varitey of physical activity and there are structural barriers to physical activity. Diets are homogenous which increase risk to cardiovascular disease
10	Google Scholar	Voigt N, Liu J, Rowell-Cunsolo T, Schnall R, Poghosyan L (2023)	Role of environment on physical activity patterns of older adults living with HIV in New York City.	To survey physical activty levels among OPLWH and investigate relationship with environmental factors	USA	Quantitative study which measured four main domains intrapersonal, interpersonal, and social and environmental	New York City. Participants purposively selected each season from the community	100 participants	The age range of participants was 50 to 71 years. Most participants were between 50-59 years	80% of participants had 1 comorbidity.	Mean duration was 21 years	Described traffic barriers in the physical environment which were a safety concern for outdoor physical activity	Participants performed at 75% of their capacity and traffic hazards were the sole predictor of physical activity participation
11	Google Scholar	Pambou HO, Fossi BT, Gagneux-Brunon A, Roche F, Guyot J, Botelho-Nevers E, Dupre C, Mandengue SH, Bongue B, Nkenfou CN. (2023)	Physical activity and quality of life of people aged 50 and over living with HIV/AIDS: a cross-sectional study in a cohort in Yaounde, Cameroon	To determine physical activoty, quality of life and determine the extent to which physical activty and WHO quality of life domains affect quality of life.	Cameroon	Quantitative study	Yaounde, at Mvog Ada District Hospital	136 participants	Age range 50 to 77 years (mean age 57.07)	Not stated	57% of participants had been on ART for less than 7 years	Described the inverse relationship between physical activity and depressive symptoms	56.5% of participants had physical inactivity. The psychological domain was related to physical inactivity
12	Scopus	Quigley A, Baxter L, Keeler L, MacKay-Lyons M (2019)	Using the theoretical domains framework to identify barriers and facilitators to exercise among older adults living with HIV.	To use the Theorectical Domains Framework to assess barriers and facilitators to physical activity among OPLWH	Canada	Qualitative study using in-depth semi-structured interviews	OPLWH recruited from AIDS service organisations and health centres	12 participants	OPLWH aged more than 45 years mean age	Not stated	Mean duration 20 years	Described lack of motivation, poor physical health and stigma as barriers to physical activity	Barriers to exercise were environmental issues, stigma, comorbidities and injury. Social support was improtant in facilitating physical activity
13	PubMed	Simonik A, Vader K, Ellis D, Kesbian D, Leung P, Jachyra P, Carusone SC, O'Brien KK. (2016)	Are you ready? Exploring readiness to engage in exercise among people living with HIV and multimorbidity in Toronto, Canada: a qualitative study	To assess readiness to engage in physical activity among OPLWH with multimorbidity	Canada	Qualitative study using face to face semi-structured interviews	Toronto Canada, participants recruited from a specialist hospital	14 participants	Mean age of participants was 50 years	All participants had multimorbidity	Median year of HIV diagnosis was 1991	Described negative experiences at the gym, pain and depression affecting physical activity	Readiness to exercise was influenced by complex and episodic nature of HIV and multimorbidity comprised of physical impairments, mental health challenges and uncertainty from HIV and concurrent health conditions
14	PubMed	Neff HA, Kellar-Guenther Y, Jankowski CM, Worthington C, McCandless SA, Jones J, Erlandson KM. (2019)	Turning disability into ability: barriers and facilitators to initiating and maintaining exercise among older men living with HIV.	To assess barriers and facilitators to initiating an exercise programme	USA	Qualitative study using focus group discussions	Participants recruited from a randomised control trial	19 participants	Mean age of participants was 56.9 years	79% of participants had 3 or more comorbidities	Mean 19.6 years	Described lack of motivation to physical activity, pain, negative experiences at the gym	Barriers to physical activity were lack of self-efficacy, motivation, and physical limitations . Social support and improvements in self-efficacy, motivated OPLWH to start and continue exercising.
15	PubMed	Solomon, P., Carusone, S.C., Davis, A.M., Aubry, R. and O’Brien, K.K.,	Experiences of people living with HIV in community based exercise: a qualitative longitudinal study.	To assess experiences of PLWH who engaged in a physical activity program	Canada	Longitudinal qualitative study	Participants recruited from community based organisations	11 participants	Mean age 52 years	Comorbidities reported were joint pain, mental health condition, high cholesterol, high lipid levels, muscle pain, bone and joint disorders and elevated triglycerides	Median year of HIV diagnosis was 2006	Poor physical health associated with multimorbidity, negative experiences at the gym	Participantswere concerned about the environment, stigma, health challenges that affected physical activity
16	PubMed	Bernard, C., Font, H., Diallo, Z., Ahonon, R., Tine, J.M., Abouo, F., Tanon, A., Messou, E., Seydi, M., Dabis, F. and de Rekeneire, N., 2020.	Prevalence and factors associated with physical function limitation in older West African people living with HIV.	To describe prevalence of physical function and factors associated with poor physical function impairment among OPLWH	Senegal Cote d'Ivoire	Cross-sectional analytical study	Participants recruited from urban HIV clinics in two countries	333 OPLWH	Median age 57 years	Common comorbidities were hypertension and tuberculosis.	Median duration 108 months (9 years)	Low physical activity is associated with hypertension, diabetes	Almost 30% of PLWH had low levels of physical activity measured using the Short Physical Performance Battery
17	PubMed	Montgomery, C.A., Henning, K.J., Kantarzhi, S.R., Kideckel, T.B., Yang, C.F. and O'Brien, K.K., 2017. Experiences participating in a community-based exercise programme from the perspective of people living with HIV: a qualitative study.	Experiences participating in a community-based exercise programme from the perspective of people living with HIV: a qualitative study..	To explore experiences of PLWH engaged in a community-based exercise program	Canada	Qualitative study	Participants were recruited telephonically from AIDS service organisations in Toronto	11 PLWH	Median age 52 years	Comorbidities were mental health, bone and joint disorders, high cholesterol, neurocognitive decline, addiction, human papilloma virus, and peripheral neuropathy	Median year of diagnosis 2004	Episodic nature of poor health associated with multimorbidity affected physical activity performance	Participants described positive experiences of exercise on mental health, although they were affected by the episodic nature of multimorbidity and HIV
